# Supplementary material for: Gene network inherent in genomic big data improves the accuracy of prognostic prediction for cancer patients
Source: Oncotarget. 2017 Aug 24;8(44):77515–26. doi: 10.18632/oncotarget.20548 (PMC5652797; doi:10.18632/oncotarget.20548)
Supplement: Supplementary file 2 [file oncotarget-08-77515-s002.xlsx]

## Sheet: Net-score
variables	estimated regression coefficients
TUMOR_SIZE	0.0197373
ACTN3	-0.538863
ADD3	0.148227
AIM1L	0.337831
AIPL1	0.0398882
ARHGEF12	-0.308096
ATP10D	0.228982
ATP5E	0.0194328
BAG4	0.0146564
BMP8A	0.0479584
CA2	0.00305352
CACNA1S	0.0002873
CARD10	-0.0109961
CCL1	0.0203224
CCR6	-0.404337
CNOT7	-0.00480849
COL4A1	0.319
CYP3A43	-0.297611
DBN1	0.127511
DMRT1	0.0110528
DNAH9	-0.909923
DNAJC13	0.245411
DSG1	-0.270668
ECH1	0.0102687
EEF1A2	0.03218
ENC1	0.0246339
EPB41L1	0.0271534
EPHB1	0.192427
ERCC3	0.204987
FGA	0.120757
FGF7	-0.0301019
GABRB1	0.0360855
GABRR1	0.76077
GPR50	0.476515
GPR52	-0.0367301
H1FX	0.0135759
HABP2	-0.0484771
HCRTR1	-0.0462619
HIST1H2AJ	0.318795
IFNA21	-0.498056
IHH	0.0157929
IL15RA	0.233376
IL20RA	-0.128071
IMPDH2	-0.0188542
ITIH2	-0.0645645
KCNN2	0.297202
KIF20A	0.0925647
KRT15	-0.00512645
MAPRE2	0.00874164
MLYCD	-0.348653
MRPL35	0.00553598
MYF5	-0.013652
MYL6	0.118972
NFIB	-0.0255558
NR6A1	0.427324
ODF1	-0.42358
OSBPL3	-0.0779554
PAX2	0.00604021
PAX7	0.0134629
PDK3	-0.0167208
PSG6	0.00969362
SCMH1	-0.233306
SEMG2	-0.823338
SERPINH1	0.133862
SIM1	0.0367971
SIRPB1	-0.447352
SLC10A1	0.171416
SLC26A2	-0.275532
SLC5A5	0.707637
SNAPC5	-0.0665151
SPRR3	0.345838
SPTBN2	0.00592309
STAT5B	-0.0283245
STAU2	0.11653
SURF2	0.339187
TCF21	0.0292244
TEX11	-0.0833024
TOE1	-0.0579846
TRPV4	-0.0398516
VPS11	-0.198088
WARS2	-0.0266913
ZNF214	-0.163258

## Sheet: Uni-score
variables	estimated regression coefficients
CKAP2L	1.44818
RACGAP1	-0.869165
TUMOR_SIZE	0.0461032
FAM209B	2.04358
COL4A1	1.39076
IL20RA	-0.603539
EXO1	1.64655
TUBB4A	1.7677
HJURP	-1.4347
CDCA5	1.0489
CD44	-0.705807
TROAP	-1.13055
STAU2	0.709175
YWHAZ	0.897721
UBE2C	-0.597269
NEIL3	1.85842
ZIC2	0.329801
NCAPG	-2.30712
RAD51AP1	-1.20693
RAB3GAP2	1.07644
IFNL1	1.70018
KIF4A	-1.07789
EIF4EBP1	0.301715
FOXM1	0.856755
CFAP69	0.667961
TTTY7	-3.35506
NUSAP1	1.46196
C11ORF71	-1.84593
UGT3A2	1.9505
SPDYC	0.426953
HS3ST1	0.653573
CDC45	-0.518562
MKI67	1.03882
CDC20	0.408097
C8ORF86	1.96756
KIF1A	0.233111
PUF60	-0.95466
TMEM125	-1.0054
C11ORF54	0.647567
LZTFL1	0.520856
CENPA	-0.670655
PSMB7	0.808644
HMHB1	1.07649
SLC16A9	-0.919073
PIGV	0.499726
TEKT3	-0.627394
CTSV	0.695138

## Sheet: Enet-score
variables	estimated regression coefficients
TUMOR_SIZE	0.0234321
ACTN3	-0.523455
ADGRL2	0.229121
AGBL1	-0.213238
AIM1L	0.402035
AQP10	0.982206
BTBD17	0.390001
C11ORF71	-0.530796
C9ORF163	-0.0155994
CACNA1S	0.210451
CCR6	-0.459986
CGB2	-0.966853
CLEC3A	0.038486
CMIP	-0.22966
COL4A1	0.286011
CPNE4	0.282478
CRISP1	-0.391863
DEFB134	0.267151
DMXL1	-0.211746
DNAH9	-1.25096
DSG1	-0.420989
EEF1A2	0.0262577
EPB41L1	0.0537939
FAM155B	-0.264817
FAM69C	-0.431374
FGA	0.0205728
FOXK1	-0.363279
GABRR1	0.672847
GJD2	0.128774
GPR155	-0.108044
GPR50	0.157117
H1FX	0.0246082
HGC6.3	0.297042
HMGB4	-0.424798
HMHB1	0.280554
IFNA21	-0.160995
IL20RA	-0.20493
ITIH2	-0.234617
IWS1	0.111609
KCNN2	0.449376
KRTAP10.11	0.436193
LCE2C	-0.852067
LDHAL6B	0.19774
LINC00114	-0.0120307
LINC00313	0.19937
LINC00869	0.189055
LOXHD1	-0.172744
MAS1L	0.658638
MC2R	-0.166503
MUC15	0.22753
NAP1L2	0.153983
NBPF7	-0.0594846
NR6A1	0.22418
NTMT1	0.213559
NUP210L	0.495135
NXPE4	0.533217
ODF1	-0.638633
OR10Q1	-0.2147
OR4K14	-0.0541796
OR52K2	-0.46513
OR8U1	0.700572
PCDHB7	-0.102272
PHOSPHO1	0.816789
PLA2G12B	-0.3885
POU5F1B	-0.825988
PPP1R36	-0.593654
RAB3GAP2	0.457568
RBMY1A3P	0.413516
RNF152	0.60919
SCMH1	-0.140653
SECISBP2L	0.14959
SEMG2	-1.28578
SERPINE1	0.0787226
SERTM1	-0.023581
SIRPB1	-0.327352
SLC10A1	0.653603
SLC26A2	-0.557616
SLC5A5	0.891459
SLC6A18	-0.62342
SLC7A14	-0.109662
SMC1B	-0.417302
SPDYC	0.173425
SPRR3	0.892241
STAU2	0.210646
SURF2	0.595834
SYT8	-0.120451
TBX5	0.349022
TEKT3	-0.0605075
TOMM20L	0.0307968
TRIM49C	-0.272437
TRPM7	-0.406283
TTTY7	-1.15525
TUBB1	-0.809193
TUBB4A	0.461842
UGT3A2	0.364571
URAD	-0.886327
WARS2	-0.144021
WISP1	0.0953355
ZIC2	0.0919265
ZMIZ1	0.200417
ZNF354B	-0.754566
ZNF774	0.260669
