# Supplementary material for: Gene network inherent in genomic big data improves the accuracy of prognostic prediction for cancer patients
Source: Oncotarget. 2017 Aug 24;8(44):77515–26. doi: 10.18632/oncotarget.20548 (PMC5652797; doi:10.18632/oncotarget.20548)
Supplement: Supplementary file 3 [file oncotarget-08-77515-s003.xlsx]

## Sheet: Net-score - training set
Net-score	training set
	Low Risk		High Risk
variables	mean	standard deviation	mean	standard deviation
TUMOR_SIZE	22.2566	10.314	31.4927	15.3957
ACTN3	5.37254	0.174822	5.34554	0.122006
ADD3	6.38875	0.836732	6.58951	0.845727
AIM1L	5.47318	0.226849	5.57648	0.32181
AIPL1	5.39063	0.153912	5.40893	0.148493
ARHGEF12	6.94865	0.396382	6.74827	0.366768
ATP10D	5.52577	0.152762	5.52987	0.144702
ATP5E	13.1612	0.375082	13.3241	0.42479
BAG4	7.01961	0.610536	7.13262	0.791425
BMP8A	5.32475	0.131682	5.33143	0.132297
CA2	8.04805	1.65341	8.08929	1.43494
CACNA1S	5.27101	0.152095	5.27879	0.157157
CARD10	7.67758	0.641662	7.36495	0.612004
CCL1	5.29356	0.156404	5.30378	0.194444
CCR6	6.0403	0.533486	5.82601	0.37482
CNOT7	7.97093	0.536337	7.78406	0.603392
COL4A1	10.918	0.539036	11.3032	0.523148
CYP3A43	5.34355	0.12843	5.32271	0.141334
DBN1	8.72369	0.606909	9.19753	0.589803
DMRT1	5.28432	0.171037	5.32092	0.242429
DNAH9	5.27171	0.150235	5.24012	0.131594
DNAJC13	7.33923	0.272221	7.48161	0.276834
DSG1	5.53852	0.412162	5.51822	0.380973
ECH1	10.6384	0.454778	10.6535	0.517284
EEF1A2	8.97822	1.91505	9.14169	2.19146
ENC1	8.01017	0.561608	8.16152	0.634666
EPB41L1	5.40928	0.157685	5.42549	0.150088
EPHB1	5.84671	0.377414	5.99602	0.532378
ERCC3	7.62941	0.22433	7.69487	0.285844
FGA	5.27633	0.150915	5.36809	0.482845
FGF7	5.30159	0.12675	5.29698	0.13169
GABRB1	5.3212	0.211046	5.37484	0.405098
GABRR1	5.34762	0.111968	5.37423	0.132902
GPR50	5.38443	0.14293	5.39657	0.146674
GPR52	5.27941	0.153391	5.28476	0.142463
H1FX	8.28843	0.455692	8.3761	0.498686
HABP2	5.43355	0.308699	5.39997	0.285864
HCRTR1	5.30369	0.143189	5.30149	0.13364
HIST1H2AJ	5.40175	0.111594	5.41861	0.116271
IFNA21	5.50529	0.149112	5.48128	0.146986
IHH	5.34351	0.129136	5.34904	0.114384
IL15RA	5.73488	0.321326	5.84234	0.372092
IL20RA	6.58764	0.793382	6.13253	0.670354
IMPDH2	10.7419	0.58038	10.537	0.592852
ITIH2	5.4582	0.287267	5.43308	0.332034
KCNN2	5.53446	0.170375	5.66858	0.287524
KIF20A	7.02446	0.697995	7.75184	0.694804
KRT15	8.08595	1.99693	7.54637	1.56167
MAPRE2	8.15843	0.625053	8.38845	0.624683
MLYCD	6.06922	0.295041	6	0.276825
MRPL35	8.63684	0.376633	8.68965	0.398004
MYF5	5.39945	0.141036	5.37889	0.125641
MYL6	13.4286	0.410146	13.5738	0.415488
NFIB	10.0117	1.23251	10.1596	1.27545
NR6A1	5.33746	0.130786	5.36904	0.12857
ODF1	5.37207	0.120758	5.34669	0.123823
OSBPL3	6.23839	0.405163	6.24809	0.415488
PAX2	5.57208	0.337261	5.57541	0.32798
PAX7	5.53309	0.288006	5.61424	0.433652
PDK3	9.92101	0.505593	9.78789	0.571779
PSG6	5.55707	0.278121	5.57802	0.362851
SCMH1	8.44007	0.441006	8.37113	0.498994
SEMG2	5.24953	0.218645	5.18254	0.151978
SERPINH1	8.62461	0.592744	9.10161	0.669469
SIM1	5.48111	0.165577	5.48965	0.165264
SIRPB1	5.57024	0.131566	5.55687	0.1377
SLC10A1	5.21053	0.128178	5.23925	0.147639
SLC26A2	5.77746	0.20464	5.75324	0.188319
SLC5A5	5.25381	0.134379	5.28105	0.125057
SNAPC5	6.25166	0.280305	6.2178	0.261809
SPRR3	5.37792	0.158841	5.51257	0.437669
SPTBN2	6.08349	0.490315	6.28384	0.525897
STAT5B	7.50326	0.446479	7.31494	0.432634
STAU2	7.30802	0.490712	7.37974	0.569628
SURF2	6.01714	0.236005	6.11279	0.254411
TCF21	5.32526	0.127225	5.34456	0.130221
TEX11	5.52043	0.249863	5.52729	0.261065
TOE1	5.85757	0.185421	5.82949	0.198093
TRPV4	5.7123	0.237777	5.74008	0.267224
VPS11	6.36097	0.240996	6.28457	0.266402
WARS2	5.9777	0.575376	5.86603	0.498257
ZNF214	5.56742	0.181149	5.49366	0.172418

## Sheet: Net-score - validation set 1
Net-score	validation set 1
	Low Risk		High Risk
variables	mean	standard deviation	mean	standard deviation
TUMOR_SIZE	19.6167	7.04754	26.1833	15.6873
ACTN3	5.29053	0.131631	5.26739	0.1145
ADD3	6.27593	0.682009	6.38665	0.725839
AIM1L	5.39987	0.219444	5.54854	0.276039
AIPL1	5.31802	0.151315	5.3454	0.193119
ARHGEF12	6.83342	0.348468	6.66311	0.331198
ATP10D	5.48415	0.129888	5.48371	0.127003
ATP5E	13.4121	0.380301	13.4517	0.382448
BAG4	6.50587	0.394736	6.57155	0.573625
BMP8A	5.31368	0.13325	5.30138	0.120563
CA2	8.26923	1.77448	8.14534	1.17137
CACNA1S	5.33343	0.149487	5.30215	0.128452
CARD10	7.5248	0.651548	7.21882	0.574434
CCL1	5.35669	0.128804	5.34197	0.159618
CCR6	5.99601	0.584798	5.7659	0.264426
CNOT7	8.06872	0.472583	8.04226	0.480288
COL4A1	10.6991	0.571764	11.1313	0.662221
CYP3A43	5.301	0.131509	5.30916	0.125055
DBN1	8.59406	0.549767	9.13238	0.527354
DMRT1	5.26143	0.167314	5.29016	0.160359
DNAH9	5.39444	0.150224	5.34128	0.157594
DNAJC13	7.21788	0.232778	7.32562	0.318366
DSG1	5.51502	0.525291	5.49816	0.418414
ECH1	10.554	0.384632	10.4286	0.536541
EEF1A2	8.61607	1.92424	8.91306	2.06978
ENC1	8.06019	0.609552	8.38267	0.693678
EPB41L1	5.43578	0.13701	5.43432	0.22541
EPHB1	5.91887	0.461586	6.04292	0.586341
ERCC3	7.48949	0.247784	7.63566	0.220917
FGA	5.33744	0.274157	5.37888	0.325157
FGF7	5.30592	0.108721	5.31277	0.100834
GABRB1	5.28013	0.187079	5.28277	0.223035
GABRR1	5.31528	0.122477	5.32656	0.129009
GPR50	5.33861	0.122386	5.35768	0.12104
GPR52	5.33136	0.141448	5.31569	0.150912
H1FX	8.08976	0.38129	8.18788	0.466153
HABP2	5.36084	0.268925	5.34162	0.170867
HCRTR1	5.31837	0.148287	5.33236	0.124117
HIST1H2AJ	5.40225	0.10445	5.42641	0.114434
IFNA21	5.44786	0.12895	5.46038	0.122797
IHH	5.35298	0.111968	5.37206	0.111721
IL15RA	5.78396	0.273229	5.88009	0.380434
IL20RA	6.63853	0.762452	6.2001	0.500917
IMPDH2	10.6741	0.589088	10.3945	0.539935
ITIH2	5.42227	0.259122	5.42922	0.241664
KCNN2	5.506	0.166023	5.65299	0.284215
KIF20A	6.92078	0.669187	7.55112	0.601839
KRT15	7.85199	1.80161	7.48675	1.57676
MAPRE2	8.2215	0.548979	8.32755	0.54173
MLYCD	6.16572	0.252407	6.06463	0.234767
MRPL35	8.89828	0.425686	8.94858	0.419015
MYF5	5.46619	0.120003	5.47517	0.127671
MYL6	13.6245	0.391004	13.721	0.393788
NFIB	9.77656	1.18537	10.145	1.17783
NR6A1	5.44769	0.140101	5.43194	0.137592
ODF1	5.36846	0.119679	5.32307	0.120489
OSBPL3	6.17327	0.386074	6.29712	0.502517
PAX2	5.53942	0.186547	5.50634	0.188543
PAX7	5.54094	0.404522	5.61588	0.416406
PDK3	9.61905	0.492248	9.51236	0.569557
PSG6	5.66857	0.473425	5.79033	0.686139
SCMH1	8.25385	0.377138	8.1555	0.490139
SEMG2	5.1884	0.128956	5.18722	0.136664
SERPINH1	9.1946	0.709591	9.74812	0.694214
SIM1	5.4869	0.119181	5.50752	0.150354
SIRPB1	5.55333	0.119725	5.51565	0.111378
SLC10A1	5.2098	0.130335	5.21832	0.150959
SLC26A2	5.85291	0.209884	5.82837	0.189684
SLC5A5	5.24941	0.12507	5.2667	0.133348
SNAPC5	6.69784	0.241896	6.66785	0.29889
SPRR3	5.43833	0.17093	5.86152	0.879971
SPTBN2	5.87846	0.418503	6.06202	0.379099
STAT5B	7.37096	0.407139	7.10428	0.46962
STAU2	7.36446	0.471255	7.42221	0.617413
SURF2	6.0007	0.191139	5.99749	0.217582
TCF21	5.31119	0.12085	5.32637	0.119207
TEX11	5.60648	0.289446	5.61781	0.236088
TOE1	5.98719	0.173205	5.93583	0.165827
TRPV4	5.69078	0.254643	5.7653	0.382028
VPS11	6.28918	0.217362	6.18769	0.191632
WARS2	6.02219	0.573673	5.91948	0.48602
ZNF214	5.81192	0.231787	5.67797	0.184957

## Sheet: Net-score - validation set 2
Net-score	validation set 2
	Low Risk		High Risk
variables	mean	standard deviation	mean	standard deviation
TUMOR_SIZE	22.2566	10.314	31.4927	15.3957
ACTN3	5.37254	0.174822	5.34554	0.122006
ADD3	6.38875	0.836732	6.58951	0.845727
AIM1L	5.47318	0.226849	5.57648	0.32181
AIPL1	5.39063	0.153912	5.40893	0.148493
ARHGEF12	6.94865	0.396382	6.74827	0.366768
ATP10D	5.52577	0.152762	5.52987	0.144702
ATP5E	13.1612	0.375082	13.3241	0.42479
BAG4	7.01961	0.610536	7.13262	0.791425
BMP8A	5.32475	0.131682	5.33143	0.132297
CA2	8.04805	1.65341	8.08929	1.43494
CACNA1S	5.27101	0.152095	5.27879	0.157157
CARD10	7.67758	0.641662	7.36495	0.612004
CCL1	5.29356	0.156404	5.30378	0.194444
CCR6	6.0403	0.533486	5.82601	0.37482
CNOT7	7.97093	0.536337	7.78406	0.603392
COL4A1	10.918	0.539036	11.3032	0.523148
CYP3A43	5.34355	0.12843	5.32271	0.141334
DBN1	8.72369	0.606909	9.19753	0.589803
DMRT1	5.28432	0.171037	5.32092	0.242429
DNAH9	5.27171	0.150235	5.24012	0.131594
DNAJC13	7.33923	0.272221	7.48161	0.276834
DSG1	5.53852	0.412162	5.51822	0.380973
ECH1	10.6384	0.454778	10.6535	0.517284
EEF1A2	8.97822	1.91505	9.14169	2.19146
ENC1	8.01017	0.561608	8.16152	0.634666
EPB41L1	5.40928	0.157685	5.42549	0.150088
EPHB1	5.84671	0.377414	5.99602	0.532378
ERCC3	7.62941	0.22433	7.69487	0.285844
FGA	5.27633	0.150915	5.36809	0.482845
FGF7	5.30159	0.12675	5.29698	0.13169
GABRB1	5.3212	0.211046	5.37484	0.405098
GABRR1	5.34762	0.111968	5.37423	0.132902
GPR50	5.38443	0.14293	5.39657	0.146674
GPR52	5.27941	0.153391	5.28476	0.142463
H1FX	8.28843	0.455692	8.3761	0.498686
HABP2	5.43355	0.308699	5.39997	0.285864
HCRTR1	5.30369	0.143189	5.30149	0.13364
HIST1H2AJ	5.40175	0.111594	5.41861	0.116271
IFNA21	5.50529	0.149112	5.48128	0.146986
IHH	5.34351	0.129136	5.34904	0.114384
IL15RA	5.73488	0.321326	5.84234	0.372092
IL20RA	6.58764	0.793382	6.13253	0.670354
IMPDH2	10.7419	0.58038	10.537	0.592852
ITIH2	5.4582	0.287267	5.43308	0.332034
KCNN2	5.53446	0.170375	5.66858	0.287524
KIF20A	7.02446	0.697995	7.75184	0.694804
KRT15	8.08595	1.99693	7.54637	1.56167
MAPRE2	8.15843	0.625053	8.38845	0.624683
MLYCD	6.06922	0.295041	6	0.276825
MRPL35	8.63684	0.376633	8.68965	0.398004
MYF5	5.39945	0.141036	5.37889	0.125641
MYL6	13.4286	0.410146	13.5738	0.415488
NFIB	10.0117	1.23251	10.1596	1.27545
NR6A1	5.33746	0.130786	5.36904	0.12857
ODF1	5.37207	0.120758	5.34669	0.123823
OSBPL3	6.23839	0.405163	6.24809	0.415488
PAX2	5.57208	0.337261	5.57541	0.32798
PAX7	5.53309	0.288006	5.61424	0.433652
PDK3	9.92101	0.505593	9.78789	0.571779
PSG6	5.55707	0.278121	5.57802	0.362851
SCMH1	8.44007	0.441006	8.37113	0.498994
SEMG2	5.24953	0.218645	5.18254	0.151978
SERPINH1	8.62461	0.592744	9.10161	0.669469
SIM1	5.48111	0.165577	5.48965	0.165264
SIRPB1	5.57024	0.131566	5.55687	0.1377
SLC10A1	5.21053	0.128178	5.23925	0.147639
SLC26A2	5.77746	0.20464	5.75324	0.188319
SLC5A5	5.25381	0.134379	5.28105	0.125057
SNAPC5	6.25166	0.280305	6.2178	0.261809
SPRR3	5.37792	0.158841	5.51257	0.437669
SPTBN2	6.08349	0.490315	6.28384	0.525897
STAT5B	7.50326	0.446479	7.31494	0.432634
STAU2	7.30802	0.490712	7.37974	0.569628
SURF2	6.01714	0.236005	6.11279	0.254411
TCF21	5.32526	0.127225	5.34456	0.130221
TEX11	5.52043	0.249863	5.52729	0.261065
TOE1	5.85757	0.185421	5.82949	0.198093
TRPV4	5.7123	0.237777	5.74008	0.267224
VPS11	6.36097	0.240996	6.28457	0.266402
WARS2	5.9777	0.575376	5.86603	0.498257
ZNF214	5.56742	0.181149	5.49366	0.172418

## Sheet: Uni-score - training set
Uni-score	training set
	Low Risk		High Risk
variables	mean	standard deviation	mean	standard deviation
CKAP2L	6.58202	0.599398	6.85174	0.626824
RACGAP1	7.73986	0.632164	8.03049	0.622093
TUMOR_SIZE	22.7331	11.1219	29.3899	14.7282
FAM209B	5.5548	0.170201	5.64853	0.214084
COL4A1	10.8967	0.52576	11.25	0.546857
IL20RA	6.57849	0.794902	6.22416	0.719384
EXO1	6.70329	0.67649	7.0606	0.744167
TUBB4A	5.46871	0.234865	5.64389	0.475509
HJURP	6.68746	0.688949	6.92943	0.696182
CDCA5	8.19777	0.919821	8.66808	0.921712
CD44	8.41967	0.886235	8.11907	0.826431
TROAP	6.83496	0.716669	7.07448	0.681388
STAU2	7.33824	0.491076	7.34123	0.557696
YWHAZ	12.002	0.626595	12.2637	0.614508
UBE2C	9.01981	1.23678	9.46407	1.10199
NEIL3	5.62395	0.274454	5.78321	0.337969
ZIC2	5.96407	0.771278	6.265	0.956643
NCAPG	7.14911	0.763878	7.36599	0.707481
RAD51AP1	6.78809	0.709728	7.04572	0.713571
RAB3GAP2	5.46778	0.187934	5.5275	0.218777
IFNL1	5.42314	0.170473	5.49882	0.330367
KIF4A	6.1884	0.537846	6.38568	0.54053
EIF4EBP1	6.14645	0.40629	6.35427	0.655732
FOXM1	6.40326	0.692014	6.7245	0.799423
CFAP69	7.03251	0.70354	6.77899	0.664622
TTTY7	5.33299	0.138993	5.27056	0.132659
NUSAP1	8.21347	0.775902	8.523	0.746439
C11ORF71	6.18372	0.38306	6.01846	0.301997
UGT3A2	5.34782	0.156669	5.43112	0.32707
SPDYC	5.66117	0.461707	5.71445	0.488635
HS3ST1	5.94776	0.296028	6.06949	0.349623
CDC45	7.18655	0.826384	7.46751	0.836524
MKI67	5.89469	0.343509	6.00947	0.360438
CDC20	8.90444	1.20436	9.25773	1.11892
C8ORF86	5.41199	0.130634	5.43608	0.134204
KIF1A	5.77409	0.96993	6.44976	1.4906
PUF60	10.7059	0.580453	10.7926	0.589002
TMEM125	8.21263	0.545326	7.83998	0.689132
C11ORF54	7.86112	0.441865	7.70963	0.422733
LZTFL1	7.62078	0.560469	7.40931	0.547253
CENPA	6.54351	0.705815	6.858	0.73722
PSMB7	10.8119	0.358854	10.9402	0.393782
HMHB1	5.3606	0.14686	5.41241	0.193148
SLC16A9	6.35787	0.72191	6.15571	0.594487
PIGV	7.83069	0.458391	7.64564	0.432478
TEKT3	5.82145	0.320886	5.69249	0.285907
CTSV	6.27398	0.614823	6.57612	0.801416

## Sheet: Uni-score - validation set 1
Uni-score	validation set 1
	Low Risk		High Risk
variables	mean	standard deviation	mean	standard deviation
CKAP2L	6.53585	0.573863	6.70496	0.58209
RACGAP1	7.93865	0.661738	8.0327	0.521583
TUMOR_SIZE	20.183	10.9931	23.9274	11.0179
FAM209B	5.56794	0.168065	5.62397	0.196202
COL4A1	10.6023	0.599266	11.1581	0.538882
IL20RA	6.67167	0.783966	6.25792	0.534612
EXO1	6.78635	0.749851	7.0143	0.692114
TUBB4A	5.46071	0.155913	5.62133	0.412698
HJURP	6.56596	0.657343	6.72211	0.590313
CDCA5	8.2413	0.974107	8.58091	0.934803
CD44	8.12445	0.813332	7.91041	0.651214
TROAP	6.65707	0.661383	6.78313	0.629414
STAU2	7.41504	0.524684	7.34274	0.52266
YWHAZ	11.8329	0.570444	12.0285	0.591776
UBE2C	9.0334	1.12628	9.3303	1.0986
NEIL3	5.71323	0.30345	5.76816	0.293961
ZIC2	5.97117	0.937386	6.17063	1.07083
NCAPG	7.17661	0.782815	7.32548	0.732014
RAD51AP1	7.16872	0.720722	7.1684	0.636748
RAB3GAP2	5.43581	0.164764	5.4792	0.194759
IFNL1	5.48001	0.214	5.51384	0.210986
KIF4A	6.22268	0.539538	6.33155	0.520593
EIF4EBP1	6.17209	0.486439	6.3088	0.523958
FOXM1	6.29965	0.707213	6.46103	0.670896
CFAP69	6.76223	0.617497	6.59074	0.547309
TTTY7	5.2729	0.124658	5.24989	0.142976
NUSAP1	8.15757	0.722734	8.35865	0.753405
C11ORF71	6.26464	0.315812	6.10517	0.303201
UGT3A2	5.31448	0.152531	5.42829	0.350336
SPDYC	5.69567	0.545375	5.68379	0.477893
HS3ST1	6.03644	0.335148	6.19249	0.347004
CDC45	7.14398	0.87795	7.43261	0.833109
MKI67	5.80868	0.309368	5.8937	0.311033
CDC20	8.64366	1.05173	8.91173	1.04545
C8ORF86	5.41656	0.116809	5.42064	0.122892
KIF1A	5.80616	0.967824	6.40796	1.48661
PUF60	10.3666	0.519381	10.3349	0.51145
TMEM125	8.03949	0.688526	7.69042	0.744885
C11ORF54	7.71458	0.424938	7.62834	0.529947
LZTFL1	7.69843	0.525904	7.60508	0.547724
CENPA	6.82427	0.787989	6.95161	0.702037
PSMB7	11.0524	0.354955	11.0925	0.392123
HMHB1	5.47283	0.182318	5.53988	0.221508
SLC16A9	6.2005	0.551708	6.00224	0.429901
PIGV	7.94036	0.457828	7.89565	0.423592
TEKT3	5.92619	0.374722	5.84579	0.390198
CTSV	6.58097	0.702648	6.86964	0.957938

## Sheet: Uni-score - validation set 2
Uni-score	validation set 2
	Low Risk		High Risk
variables	mean	standard deviation	mean	standard deviation
CKAP2L	6.34962	0.646409	6.51981	0.63751
RACGAP1	7.78396	0.689255	7.91566	0.663573
TUMOR_SIZE	24.3776	12.5064	30.3268	24.0435
FAM209B	5.58375	0.18991	5.62844	0.212883
COL4A1	10.5628	0.643422	10.9805	0.723383
IL20RA	6.53292	0.778142	6.16065	0.564948
EXO1	6.5284	0.771313	6.82162	0.821045
TUBB4A	5.48822	0.187016	5.66661	0.702934
HJURP	6.45999	0.696294	6.60548	0.675795
CDCA5	8.08971	1.11429	8.43502	1.03561
CD44	8.04589	0.697172	7.96758	0.651639
TROAP	6.53538	0.73041	6.73927	0.704683
STAU2	7.38419	0.502746	7.34026	0.543229
YWHAZ	11.7545	0.568675	11.9193	0.589149
UBE2C	8.68086	1.35366	8.97766	1.33112
NEIL3	5.63644	0.30833	5.7602	0.360173
ZIC2	5.98061	0.815707	6.2629	0.995698
NCAPG	6.84429	0.861546	7.00642	0.756776
RAD51AP1	6.97793	0.767169	7.15713	0.796567
RAB3GAP2	5.40841	0.172051	5.47839	0.225884
IFNL1	5.42189	0.160261	5.46693	0.225606
KIF4A	6.11565	0.538521	6.27985	0.58189
EIF4EBP1	6.16256	0.487132	6.36655	0.677211
FOXM1	6.12142	0.691577	6.3984	0.796639
CFAP69	6.74261	0.592384	6.54383	0.475485
TTTY7	5.30972	0.139622	5.25573	0.143435
NUSAP1	7.88017	0.945806	8.15648	0.939847
C11ORF71	6.2692	0.371412	6.06022	0.306971
UGT3A2	5.36182	0.231183	5.40883	0.253909
SPDYC	5.64962	0.463499	5.67403	0.554711
HS3ST1	6.02973	0.338603	6.25861	0.470384
CDC45	6.96903	0.968992	7.17749	0.898876
MKI67	5.6963	0.260738	5.82404	0.316959
CDC20	8.41662	1.29997	8.7805	1.17734
C8ORF86	5.39276	0.132627	5.41951	0.125017
KIF1A	5.8339	1.00282	6.20592	1.33949
PUF60	10.4317	0.671763	10.5005	0.601469
TMEM125	8.03763	0.583503	7.57604	0.782687
C11ORF54	7.87339	0.484592	7.75308	0.473861
LZTFL1	7.5241	0.557531	7.34681	0.500223
CENPA	6.61864	0.81813	6.77204	0.777803
PSMB7	10.9815	0.348224	11.002	0.428543
HMHB1	5.38523	0.149744	5.43262	0.173521
SLC16A9	6.2821	0.675388	6.06926	0.545417
PIGV	7.80109	0.481511	7.68873	0.3822
TEKT3	5.9052	0.357922	5.84354	0.430434
CTSV	6.40951	0.69515	6.65985	0.748817

## Sheet: Enet-score - training set
Enet-score	training set
	Low Risk		High Risk
variables	mean	standard deviation	mean	standard deviation
TUMOR_SIZE	23.3206	11.2261	31.6875	15.6609
ACTN3	5.37693	0.169926	5.33182	0.116332
ADGRL2	6.74807	0.534335	6.89012	0.621897
AGBL1	5.27503	0.13953	5.25526	0.150915
AIM1L	5.48954	0.243955	5.57083	0.32272
AQP10	5.34611	0.135229	5.36317	0.134926
BTBD17	5.15208	0.184337	5.19907	0.287852
C11ORF71	6.1318	0.356219	6.02693	0.331504
C9ORF163	5.63309	0.183852	5.61863	0.180916
CACNA1S	5.27034	0.153275	5.28171	0.156124
CCR6	6.00392	0.525537	5.842	0.370897
CGB2	5.28794	0.139917	5.24053	0.1302
CLEC3A	6.9789	2.36243	7.30515	2.50516
CMIP	5.39036	0.142375	5.38022	0.13419
COL4A1	10.9817	0.552344	11.2774	0.538276
CPNE4	5.44017	0.308291	5.52182	0.377045
CRISP1	5.33355	0.135244	5.31533	0.123039
DEFB134	5.25644	0.140035	5.25347	0.139273
DMXL1	5.39439	0.207177	5.35536	0.170871
DNAH9	5.26802	0.150723	5.23956	0.126666
DSG1	5.54039	0.435272	5.51042	0.323843
EEF1A2	8.90904	2.03127	9.29956	2.04241
EPB41L1	5.41175	0.156583	5.42476	0.150607
FAM155B	5.68533	0.202573	5.66148	0.165353
FAM69C	5.57168	0.283848	5.53558	0.3116
FGA	5.28983	0.24553	5.36489	0.465314
FOXK1	7.93316	0.393824	7.89264	0.452047
GABRR1	5.35106	0.111492	5.37412	0.138357
GJD2	5.29087	0.124315	5.3191	0.127923
GPR155	5.35363	0.151432	5.33315	0.15175
GPR50	5.38196	0.138113	5.40361	0.154716
H1FX	8.30589	0.466825	8.36503	0.492795
HGC6.3	5.6051	0.209179	5.75918	0.658754
HMGB4	5.38364	0.133769	5.35892	0.13354
HMHB1	5.37402	0.16934	5.41477	0.183016
IFNA21	5.51023	0.153649	5.46726	0.135133
IL20RA	6.51749	0.808569	6.15402	0.650528
ITIH2	5.47069	0.333153	5.40557	0.253254
IWS1	7.76665	0.26689	7.86184	0.299881
KCNN2	5.55306	0.196431	5.66589	0.286423
KRTAP10.11	5.52583	0.180896	5.54056	0.168361
LCE2C	5.32845	0.15408	5.32282	0.149043
LDHAL6B	5.29257	0.146172	5.2989	0.149516
LINC00114	5.39146	0.131638	5.38448	0.130275
LINC00313	5.38723	0.115706	5.39742	0.125947
LINC00869	5.88282	0.55487	6.00827	0.62301
LOXHD1	5.53271	0.189013	5.52869	0.199446
MAS1L	5.39501	0.138302	5.43915	0.158971
MC2R	5.23435	0.131835	5.22921	0.126442
MUC15	5.49721	0.351132	5.61642	0.438425
NAP1L2	5.73322	0.161685	5.7328	0.151833
NBPF7	5.38368	0.121776	5.36133	0.117108
NR6A1	5.34002	0.131887	5.37159	0.12624
NTMT1	6.58462	0.380999	6.7363	0.403017
NUP210L	5.34887	0.166282	5.39434	0.162718
NXPE4	5.26582	0.146028	5.28411	0.128812
ODF1	5.3731	0.119736	5.33921	0.125051
OR10Q1	5.35432	0.123067	5.33304	0.117805
OR4K14	5.40854	0.123535	5.37623	0.110343
OR52K2	5.35416	0.11574	5.33361	0.132621
OR8U1	5.3238	0.130907	5.33946	0.124948
PCDHB7	5.28785	0.117654	5.27489	0.13383
PHOSPHO1	5.42759	0.131249	5.43934	0.127562
PLA2G12B	5.45763	0.132668	5.44731	0.131521
POU5F1B	5.42615	0.16994	5.40294	0.121889
PPP1R36	5.33947	0.150091	5.32509	0.144217
RAB3GAP2	5.47773	0.193662	5.53989	0.22427
RBMY1A3P	5.31968	0.136145	5.34721	0.131352
RNF152	5.71215	0.217454	5.787	0.263786
SCMH1	8.43634	0.462671	8.36227	0.47596
SECISBP2L	8.11074	0.40806	8.17527	0.446494
SEMG2	5.24898	0.20955	5.16855	0.152741
SERPINE1	6.3084	0.514096	6.48081	0.551755
SERTM1	5.78658	0.187539	5.75413	0.15631
SIRPB1	5.57454	0.136484	5.54635	0.128949
SLC10A1	5.21479	0.134264	5.23818	0.142851
SLC26A2	5.78776	0.212695	5.72976	0.162372
SLC5A5	5.25148	0.133431	5.29122	0.122635
SLC6A18	5.57922	0.209455	5.51675	0.186268
SLC7A14	5.33807	0.137566	5.31623	0.1298
SMC1B	5.60046	0.257071	5.58081	0.224933
SPDYC	5.6582	0.423503	5.7463	0.555021
SPRR3	5.37569	0.159849	5.54652	0.471163
STAU2	7.29505	0.526571	7.4185	0.522376
SURF2	6.04624	0.252958	6.08308	0.239914
SYT8	5.59852	0.295022	5.56845	0.268816
TBX5	5.28721	0.138004	5.2935	0.120976
TEKT3	5.78903	0.312993	5.68488	0.290427
TOMM20L	5.32016	0.127565	5.32177	0.125602
TRIM49C	5.5556	0.161178	5.52105	0.136273
TRPM7	5.57612	0.153722	5.54543	0.14505
TTTY7	5.3121	0.138132	5.27599	0.137819
TUBB1	5.48857	0.167658	5.43584	0.153443
TUBB4A	5.49511	0.248975	5.68516	0.545814
UGT3A2	5.36294	0.181012	5.44623	0.366399
URAD	5.32255	0.114494	5.29286	0.120683
WARS2	5.98206	0.547766	5.83347	0.527823
WISP1	5.3997	0.165578	5.41933	0.16231
ZIC2	6.01473	0.821647	6.32657	0.966914
ZMIZ1	10.4273	0.479522	10.5289	0.500699
ZNF354B	5.35641	0.126072	5.31746	0.123837
ZNF774	5.38928	0.157112	5.40732	0.180383

## Sheet: Enet-score - validation set 1
Enet-score	validation set 1
	Low Risk		High Risk
variables	mean	standard deviation	mean	standard deviation
TUMOR_SIZE	19.8806	7.71731	25.6556	15.2575
ACTN3	5.28412	0.130881	5.28021	0.117715
ADGRL2	6.78204	0.536214	6.77076	0.706117
AGBL1	5.28211	0.131848	5.26936	0.143837
AIM1L	5.41528	0.222315	5.51771	0.285439
AQP10	5.33152	0.136305	5.34046	0.13899
BTBD17	5.19525	0.175498	5.21611	0.296699
C11ORF71	6.21407	0.313102	6.15847	0.331434
C9ORF163	5.58861	0.152808	5.59889	0.150762
CACNA1S	5.32328	0.150422	5.32246	0.128822
CCR6	6.00212	0.583503	5.75367	0.258931
CGB2	5.22563	0.136087	5.20546	0.128076
CLEC3A	6.66346	1.99129	7.42509	2.48383
CMIP	5.39038	0.135764	5.3817	0.112447
COL4A1	10.7334	0.610546	11.0627	0.63177
CPNE4	5.42799	0.301143	5.55702	0.421357
CRISP1	5.29073	0.117757	5.29317	0.116893
DEFB134	5.23973	0.12945	5.24579	0.148545
DMXL1	5.46784	0.189823	5.43909	0.186575
DNAH9	5.38936	0.147315	5.35144	0.165866
DSG1	5.5371	0.571976	5.454	0.259961
EEF1A2	8.44551	1.88795	9.25418	2.04471
EPB41L1	5.43024	0.139136	5.44541	0.222429
FAM155B	5.59437	0.139459	5.61088	0.127593
FAM69C	5.53251	0.239853	5.45868	0.165032
FGA	5.35331	0.303331	5.34714	0.270136
FOXK1	7.85013	0.395318	7.66011	0.464759
GABRR1	5.32328	0.122948	5.31055	0.128012
GJD2	5.27795	0.12433	5.28564	0.126522
GPR155	5.31012	0.141963	5.3007	0.158473
GPR50	5.34006	0.118807	5.35479	0.128396
H1FX	8.08025	0.393357	8.20691	0.440651
HGC6.3	5.61517	0.244859	5.62553	0.312439
HMGB4	5.33784	0.125674	5.35093	0.115851
HMHB1	5.5057	0.201782	5.49426	0.205161
IFNA21	5.45523	0.128828	5.44563	0.123232
IL20RA	6.59805	0.757295	6.28105	0.573166
ITIH2	5.43252	0.279828	5.40872	0.188702
IWS1	7.73638	0.257114	7.80996	0.272389
KCNN2	5.51383	0.177723	5.63734	0.277439
KRTAP10.11	5.61482	0.155349	5.63587	0.17169
LCE2C	5.31533	0.414374	5.27814	0.141285
LDHAL6B	5.25136	0.14599	5.25629	0.14634
LINC00114	5.3743	0.118476	5.3614	0.111005
LINC00313	5.43118	0.106558	5.44318	0.109853
LINC00869	5.71391	0.400745	5.73647	0.492345
LOXHD1	5.45296	0.161176	5.49247	0.156947
MAS1L	5.4023	0.127489	5.41047	0.12585
MC2R	5.18086	0.119907	5.21213	0.154773
MUC15	5.44306	0.34379	5.50664	0.378892
NAP1L2	5.75395	0.153324	5.69117	0.138583
NBPF7	5.36375	0.103604	5.35891	0.108921
NR6A1	5.44432	0.13281	5.43868	0.151919
NTMT1	6.94234	0.339342	7.0191	0.377881
NUP210L	5.32595	0.135437	5.37066	0.12706
NXPE4	5.23051	0.135614	5.24629	0.122414
ODF1	5.3702	0.118166	5.3196	0.12208
OR10Q1	5.29324	0.119655	5.2855	0.121644
OR4K14	5.42593	0.117713	5.41702	0.124996
OR52K2	5.35325	0.108761	5.3399	0.120762
OR8U1	5.39287	0.142283	5.40444	0.140117
PCDHB7	5.26615	0.113563	5.26959	0.106205
PHOSPHO1	5.39897	0.103953	5.43766	0.11207
PLA2G12B	5.49965	0.134017	5.46222	0.132321
POU5F1B	5.4262	0.132267	5.39841	0.133602
PPP1R36	5.48754	0.163983	5.46735	0.181116
RAB3GAP2	5.43841	0.164329	5.48703	0.203221
RBMY1A3P	5.26377	0.116919	5.25864	0.122859
RNF152	5.73634	0.17331	5.85213	0.267804
SCMH1	8.24143	0.379107	8.18033	0.491167
SECISBP2L	8.01468	0.374964	8.04527	0.454274
SEMG2	5.19863	0.129425	5.16676	0.133228
SERPINE1	6.39349	0.572984	6.63155	0.557166
SERTM1	5.62107	0.125877	5.61322	0.126535
SIRPB1	5.54757	0.119193	5.52717	0.115486
SLC10A1	5.20563	0.132813	5.22666	0.1457
SLC26A2	5.8612	0.217792	5.8118	0.167151
SLC5A5	5.25162	0.133332	5.26227	0.116675
SLC6A18	5.54911	0.188936	5.56832	0.192963
SLC7A14	5.30752	0.123361	5.31711	0.130818
SMC1B	5.60049	0.190739	5.61951	0.201753
SPDYC	5.65037	0.467953	5.77082	0.59628
SPRR3	5.44165	0.162268	5.85487	0.886438
STAU2	7.33376	0.49542	7.48361	0.566855
SURF2	5.99026	0.195788	6.01836	0.207844
SYT8	5.59369	0.337088	5.5111	0.177105
TBX5	5.31397	0.116546	5.30108	0.120344
TEKT3	5.94004	0.362562	5.79397	0.405349
TOMM20L	5.35254	0.132324	5.31959	0.111236
TRIM49C	5.46376	0.139786	5.45812	0.122457
TRPM7	5.50006	0.132308	5.48611	0.127429
TTTY7	5.27716	0.125802	5.23446	0.143244
TUBB1	5.4571	0.152532	5.43114	0.1685
TUBB4A	5.4891	0.189948	5.61274	0.44705
UGT3A2	5.34783	0.188943	5.39575	0.368789
URAD	5.28585	0.119349	5.28219	0.117302
WARS2	6.01564	0.564518	5.93258	0.509542
WISP1	5.43691	0.208154	5.4336	0.227858
ZIC2	5.92913	0.810654	6.31455	1.2661
ZMIZ1	10.1723	0.429171	10.447	0.674793
ZNF354B	5.35399	0.115159	5.32617	0.106126
ZNF774	5.40941	0.212794	5.46933	0.185368

## Sheet: Enet-score - validation set 2
Enet-score	validation set 2
	Low Risk		High Risk
variables	mean	standard deviation	mean	standard deviation
TUMOR_SIZE	22.8433	10.8753	31.4011	23.3592
ACTN3	5.33012	0.128032	5.31409	0.116601
ADGRL2	6.7315	0.530087	6.72885	0.611205
AGBL1	5.28055	0.14619	5.25769	0.154791
AIM1L	5.43806	0.195906	5.54052	0.273257
AQP10	5.32347	0.13968	5.33643	0.140295
BTBD17	5.15084	0.152405	5.16611	0.224964
C11ORF71	6.25087	0.348728	6.11103	0.364187
C9ORF163	5.47338	0.158437	5.5018	0.161572
CACNA1S	5.23447	0.144164	5.2486	0.150597
CCR6	6.21557	0.718107	5.88756	0.34964
CGB2	5.2682	0.134761	5.23438	0.119031
CLEC3A	6.79656	2.25231	7.10684	2.46423
CMIP	5.39423	0.136477	5.3906	0.137382
COL4A1	10.5873	0.690189	10.8938	0.687445
CPNE4	5.47022	0.361649	5.45234	0.324342
CRISP1	5.32112	0.124106	5.30823	0.114872
DEFB134	5.23425	0.142014	5.22829	0.141313
DMXL1	5.45563	0.441854	5.36083	0.237168
DNAH9	5.27307	0.151392	5.24794	0.154971
DSG1	5.60475	0.410031	5.57725	0.391759
EEF1A2	8.55625	2.07218	9.08319	2.16788
EPB41L1	5.43871	0.154916	5.46049	0.156287
FAM155B	5.67036	0.190155	5.62493	0.157858
FAM69C	5.67836	0.343355	5.64879	0.275244
FGA	5.33089	0.295658	5.34141	0.265211
FOXK1	7.68837	0.523023	7.55724	0.501613
GABRR1	5.36758	0.159617	5.3892	0.173125
GJD2	5.31409	0.120752	5.3101	0.123469
GPR155	5.40948	0.168309	5.42509	0.162316
GPR50	5.3848	0.151024	5.36211	0.129684
H1FX	8.00665	0.44908	8.06644	0.450321
HGC6.3	5.58503	0.254346	5.69506	0.535966
HMGB4	5.38825	0.135858	5.3789	0.14101
HMHB1	5.40328	0.155777	5.40406	0.167311
IFNA21	5.46971	0.135409	5.46283	0.146627
IL20RA	6.52259	0.76962	6.2238	0.631381
ITIH2	5.46445	0.349429	5.39815	0.153849
IWS1	7.72691	0.236836	7.79519	0.271212
KCNN2	5.50329	0.180394	5.61508	0.252143
KRTAP10.11	5.54526	0.170779	5.5642	0.174873
LCE2C	5.29729	0.152547	5.27703	0.128196
LDHAL6B	5.27163	0.138301	5.26312	0.133582
LINC00114	5.38601	0.130492	5.36865	0.146439
LINC00313	5.37318	0.114777	5.38428	0.11204
LINC00869	5.70953	0.389675	5.74643	0.506696
LOXHD1	5.57024	0.173327	5.57332	0.183911
MAS1L	5.4322	0.149477	5.45837	0.146554
MC2R	5.23666	0.133258	5.24387	0.1404
MUC15	5.48871	0.331629	5.59342	0.503168
NAP1L2	5.77422	0.178868	5.74185	0.214047
NBPF7	5.38824	0.117019	5.37223	0.124978
NR6A1	5.3435	0.144221	5.34551	0.139696
NTMT1	7.01586	0.324776	7.17631	0.341046
NUP210L	5.40016	0.180714	5.42669	0.159376
NXPE4	5.30083	0.152578	5.313	0.13404
ODF1	5.36986	0.134351	5.34695	0.130938
OR10Q1	5.32965	0.121185	5.32888	0.124257
OR4K14	5.40909	0.120268	5.41009	0.123953
OR52K2	5.34009	0.13491	5.32936	0.146997
OR8U1	5.32876	0.127443	5.34605	0.122297
PCDHB7	5.25349	0.116529	5.27946	0.133149
PHOSPHO1	5.39218	0.116491	5.40347	0.11489
PLA2G12B	5.46693	0.122518	5.4592	0.128048
POU5F1B	5.42549	0.13152	5.4017	0.139696
PPP1R36	5.35041	0.17375	5.32476	0.159005
RAB3GAP2	5.40712	0.178794	5.47049	0.213492
RBMY1A3P	5.3305	0.131493	5.3462	0.134606
RNF152	5.7103	0.228157	5.81978	0.31304
SCMH1	8.13041	0.408399	8.17983	0.471452
SECISBP2L	8.02175	0.471852	8.06457	0.42755
SEMG2	5.21264	0.197493	5.16858	0.143672
SERPINE1	6.91227	0.803342	7.21529	0.926494
SERTM1	5.69768	0.156177	5.71063	0.153346
SIRPB1	5.53936	0.118214	5.53762	0.134995
SLC10A1	5.22385	0.140537	5.2408	0.157145
SLC26A2	5.80242	0.24419	5.78465	0.175991
SLC5A5	5.25434	0.114677	5.25437	0.127178
SLC6A18	5.54233	0.199684	5.53126	0.198515
SLC7A14	5.33432	0.134996	5.33792	0.15791
SMC1B	5.54083	0.195975	5.53544	0.191515
SPDYC	5.58098	0.364262	5.75488	0.615971
SPRR3	5.4059	0.218693	5.64412	0.727893
STAU2	7.29293	0.467755	7.4581	0.562952
SURF2	5.96921	0.21548	6.04	0.214267
SYT8	5.56138	0.316455	5.55718	0.312033
TBX5	5.28027	0.125998	5.27323	0.129235
TEKT3	5.96307	0.416267	5.78095	0.325105
TOMM20L	5.33906	0.141855	5.30916	0.125338
TRIM49C	5.46901	0.150055	5.47714	0.143514
TRPM7	5.54685	0.172808	5.50191	0.149394
TTTY7	5.29882	0.138492	5.27642	0.148608
TUBB1	5.45099	0.17016	5.44698	0.15289
TUBB4A	5.52271	0.287519	5.60013	0.621752
UGT3A2	5.34906	0.188986	5.41809	0.28855
URAD	5.31485	0.130914	5.30197	0.130812
WARS2	5.97658	0.569852	5.8911	0.53696
WISP1	5.51373	0.248338	5.55362	0.229589
ZIC2	5.93131	0.738636	6.28506	1.03297
ZMIZ1	10.2403	0.593971	10.4178	0.495257
ZNF354B	5.37849	0.199962	5.32467	0.118019
ZNF774	5.45065	0.175029	5.45866	0.159903
